# Supplementary material for: Priming of Colorectal Tumor-Associated Fibroblasts with Zoledronic Acid Conjugated to the Anti-Epidermal Growth Factor Receptor Antibody Cetuximab Elicits Anti-Tumor Vδ2 T Lymphocytes
Source: Cancers (Basel). 2023 Jan 18;15(3):610. doi: 10.3390/cancers15030610 (PMC9913507; doi:10.3390/cancers15030610)
Supplement: Supplementary file 1 [file cancers-15-00610-s001.zip]

Archive with 1 entries (1 files):
- cancers-2138914-supplementary.pdf
